# Supplementary material for: A simplified approach using Taqman low-density array for medulloblastoma subgrouping
Source: Acta Neuropathol Commun. 2019 Mar 4;7:33. doi: 10.1186/s40478-019-0681-y (PMC6398239; doi:10.1186/s40478-019-0681-y)
Supplement: Supplementary file 2 — Table S1. TaqMan probes from the gene set used for MB molecular assignment. (CSV 787 bytes) [file 40478_2019_681_MOESM2_ESM.csv]

TaqMan� probe assay	Gene ID	Function
Hs00183662_m1	WIF1	Target	1
Hs01115665_m1	TNC	Target	2
Hs01065893_m1	GAD1	Target	3
Hs00205294_m1	DKK2	Target	4
Hs00244574_m1	EMX2	Target	5
Hs01062534_m1	PDLIM3	Target	6
Hs00166804_m1	EYA1	Target	7
Hs01011015_m1	HHIP	Target	8
Hs00944192_s1	ATOH1	Target	9
Hs00610060_m1	SFRP1	Target	10
Hs01097136_m1	IMPG2	Target	11
Hs00181291_m1	GABRA5	Target	12
Hs01650973_m1	EGFL11(EYS)	Target	13
Hs00172997_m1	NRL	Target	14
Hs01099013_m1	NPR3	Target	15
Hs00264798_s1	KCNA1	Target	16
Hs00172872_m1	EOMES	Target	17
Hs00290607_m1	RBM24	Target	18
Hs00369888_m1	UNC5D	Target	19
Hs00973637_m1	OAS1	Target	20
Hs99999909_m1	HPRT	Reference Gene	21
Hs99999908_m1	GUS-B	Reference Gene	22
Hs99999910_m1	TBP	Reference Gene	23
