# Supplementary material for: A simplified approach using Taqman low-density array for medulloblastoma subgrouping
Source: Acta Neuropathol Commun. 2019 Mar 4;7:33. doi: 10.1186/s40478-019-0681-y (PMC6398239; doi:10.1186/s40478-019-0681-y)
Supplement: Supplementary file 4 — Table S2. Report of DNA class prediction classifier using Random forest class prediction scores (classifier version 11. b4). (CSV 564 bytes) [file 40478_2019_681_MOESM4_ESM.csv]

Samples number (Manuscript)	t-sne_x	t-sne_y	DNA methylation class prediction	calibrated RF class prediction score
55	22,28314793	3,804617743	MB, G3	0,916
1	36,16889786	-51,70372992	MB, WNT	1
5	38,47871179	-51,39009722	MB, WNT	1
63	21,84725275	-3,991795491	MB, G4	0,741
26	-49,96946819	11,23104001	MB, SHH INF	1
2	37,15007262	-52,57941264	MB, WNT	1
24	35,29666591	-53,2931079	MB, WNT	1
6	35,41121049	-55,72705374	MB, WNT	0,998
54	30,17472568	8,004890809	MB, G3	0,999
4	35,78513554	-53,09791842	MB, WNT	1
29	-37,18516913	19,9995272	MB, SHH CHL AD	0,942
